# Supplementary material for: GenSeizer: a Multiplex PCR-Based Targeted Gene Sequencing Platform for Rapid and Accurate Identification of Major Mycobacterium Species
Source: J Clin Microbiol. 2021 Jan 21;59(2):e00584-20. doi: 10.1128/JCM.00584-20 (PMC8111139; doi:10.1128/JCM.00584-20)
Supplement: Supplemental file 2 [file JCM.00584-20-s0002.xlsx]

## Sheet: stat
Mycobacterium_avium
#Organism/Name	Strain	BioSample	BioProject	Group	SubGroup	Assembly	Size (Mb)	GC%	Replicons	WGS	Scaffolds	Genes	Proteins	Release Date	Modify Date	Level	RefSeq FTP	GenBank FTP
Mycobacterium avium 10-5560	10-5560	SAMN02470588	PRJNA216938	Terrabacteria group	Actinobacteria	GCA_000512435.1	4.84342	68.7	-	AYNS01	1819	4877	4414	2013-12-09	2014-01-08	Contig	-	ftp://ftp.ncbi.nlm.nih.gov/genomes/all/GCA/000/512/435/GCA_000512435.1_MAC_5560_version_1
Mycobacterium avium subsp. avium Env 77	Env 77	SAMN02472016	PRJNA72223	Terrabacteria group	Actinobacteria	GCA_000240505.2	4.58367	68.2	-	AGAQ01	772	4832	4296	2011-12-29	2019-06-08	Contig	ftp://ftp.ncbi.nlm.nih.gov/genomes/all/GCF/000/240/505/GCF_000240505.1_ASM24050v2	ftp://ftp.ncbi.nlm.nih.gov/genomes/all/GCA/000/240/505/GCA_000240505.2_ASM24050v2
Mycobacterium_kansasii
#Organism/Name	Strain	BioSample	BioProject	Group	SubGroup	Assembly	Size (Mb)	GC%	Replicons	WGS	Scaffolds	Genes	Proteins	Release Date	Modify Date	Level	RefSeq FTP	GenBank FTP
Mycobacterium kansasii	NLA001001166	SAMN06215600	PRJNA374853	Terrabacteria group	Actinobacteria	GCA_002086865.1	6.51402	65.7	-	MWKW01	24	5813	5478	2017-04-11	2017-04-11	Scaffold	-	ftp://ftp.ncbi.nlm.nih.gov/genomes/all/GCA/002/086/865/GCA_002086865.1_ASM208686v1
Mycobacteroides_abscessus_subsp.massiliense
#Organism/Name	Strain	BioSample	BioProject	Group	SubGroup	Assembly	Size (Mb)	GC%	Replicons	WGS	Scaffolds	Genes	Proteins	Release Date	Modify Date	Level	RefSeq FTP	GenBank FTP
Mycobacteroides abscessus subsp. massiliense	368	SAMEA2070774	PRJEB2779	Terrabacteria group	Actinobacteria	GCA_900133235.1	4.86369	64.3	-	FVGY01	13	4845	4709	2017-03-10	2019-03-16	Contig	ftp://ftp.ncbi.nlm.nih.gov/genomes/all/GCF/900/133/235/GCF_900133235.1_10250_1_28	ftp://ftp.ncbi.nlm.nih.gov/genomes/all/GCA/900/133/235/GCA_900133235.1_10250_1_28
Mycobacteroides_abscessus_subsp.abscessus
#Organism/Name	Strain	BioSample	BioProject	Group	SubGroup	Assembly	Size (Mb)	GC%	Replicons	WGS	Scaffolds	Genes	Proteins	Release Date	Modify Date	Level	RefSeq FTP	GenBank FTP
Mycobacteroides abscessus subsp. abscessus	1121	SAMEA2275847	PRJEB2779	Terrabacteria group	Actinobacteria	GCA_900136335.1	6.26132	55.6	-	FVNB01	2354	9889	9841	2017-03-10	2017-03-10	Scaffold	-	ftp://ftp.ncbi.nlm.nih.gov/genomes/all/GCA/900/136/335/GCA_900136335.1_12163_2_81
Mycobacteroides abscessus subsp. abscessus	A229	SAMN07501797	PRJNA398137	Terrabacteria group	Actinobacteria	GCA_002801465.1	5.23732	67.2	-	NREM01	26	5058	4844	2017-11-29	2018-05-26	Contig	ftp://ftp.ncbi.nlm.nih.gov/genomes/all/GCF/002/801/465/GCF_002801465.1_ASM280146v1	ftp://ftp.ncbi.nlm.nih.gov/genomes/all/GCA/002/801/465/GCA_002801465.1_ASM280146v1
Mycobacteroides abscessus subsp. abscessus	8	SAMEA2070154	PRJEB2779	Terrabacteria group	Actinobacteria	GCA_900139425.1	5.25817	64.1	-	FSND01	19	5324	5208	2016-12-14	2019-03-14	Contig	ftp://ftp.ncbi.nlm.nih.gov/genomes/all/GCF/900/139/425/GCF_900139425.1_10625_4_8	ftp://ftp.ncbi.nlm.nih.gov/genomes/all/GCA/900/139/425/GCA_900139425.1_10625_4_8
Mycobacteroides abscessus subsp. abscessus	647	SAMEA2144703	PRJEB2779	Terrabacteria group	Actinobacteria	GCA_900140235.1 (contaminated)	3.09868	60.7	-	FSOQ01	1945	2710	2662	2016-12-14	2016-12-14	Scaffold	ftp://ftp.ncbi.nlm.nih.gov/genomes/all/GCF/900/140/235/GCF_900140235.1_10665_2_90	ftp://ftp.ncbi.nlm.nih.gov/genomes/all/GCA/900/140/235/GCA_900140235.1_10665_2_90
Mycobacterium_tuberculosis
#Organism/Name	Strain	BioSample	BioProject	Group	SubGroup	Assembly	Size (Mb)	GC%	Replicons	WGS	Scaffolds	Genes	Proteins	Release Date	Modify Date	Level	RefSeq FTP	GenBank FTP
Mycobacterium tuberculosis OSDD105	OSDD105	SAMN02264028	PRJNA213252	Terrabacteria group	Actinobacteria	GCA_000466125.2	4.26702	65.4	-	AUXD02	181	-	-	2013-09-12	2013-12-04	Contig	-	ftp://ftp.ncbi.nlm.nih.gov/genomes/all/GCA/000/466/125/GCA_000466125.2_ASM46612v2
Mycobacterium tuberculosis	0B218DS	SAMN02911563	PRJNA222494	Terrabacteria group	Actinobacteria	GCA_000735935.1	4.53944	64.1	chromosome:CP008966.1	-	1	3713	3408	2014-07-29	2014-07-29	Chromosome	-	ftp://ftp.ncbi.nlm.nih.gov/genomes/all/GCA/000/735/935/GCA_000735935.1_ASM73593v1
Mycobacterium tuberculosis	0A115DS	SAMN02911565	PRJNA222494	Terrabacteria group	Actinobacteria	GCA_000736095.1	4.53944	64.2	chromosome:CP008974.1	-	1	3640	3282	2014-07-29	2014-07-29	Chromosome	-	ftp://ftp.ncbi.nlm.nih.gov/genomes/all/GCA/000/736/095/GCA_000736095.1_ASM73609v1
Mycobacterium tuberculosis	0A005DS	SAMN02911574	PRJNA222494	Terrabacteria group	Actinobacteria	GCA_000736275.1	4.53943	63.6	chromosome:CP008983.1	-	1	3048	2477	2014-07-29	2014-07-29	Chromosome	-	ftp://ftp.ncbi.nlm.nih.gov/genomes/all/GCA/000/736/275/GCA_000736275.1_ASM73627v1
Mycobacterium tuberculosis	401416	SAMEA1317640	PRJEB2777	Terrabacteria group	Actinobacteria	GCA_001160225.1 (contaminated)	12.7054	70.1	-	CPWZ01	11971	11038	10937	2015-03-22	2015-06-13	Scaffold	-	ftp://ftp.ncbi.nlm.nih.gov/genomes/all/GCA/001/160/225/GCA_001160225.1_7414_6_1
Mycobacterium tuberculosis	G09801536	SAMEA968091	PRJEB2057	Terrabacteria group	Actinobacteria	GCA_001196935.1	4.06641	64.2	-	CSAD01	1558	4703	4654	2015-03-23	2015-06-13	Scaffold	-	ftp://ftp.ncbi.nlm.nih.gov/genomes/all/GCA/001/196/935/GCA_001196935.1_6505_1_6
Mycobacterium tuberculosis	N09901774	SAMEA968089	PRJEB2057	Terrabacteria group	Actinobacteria	GCA_001197475.1	1.35801	61.5	-	CSAY01	4017	987	984	2015-03-22	2015-06-13	Scaffold	-	ftp://ftp.ncbi.nlm.nih.gov/genomes/all/GCA/001/197/475/GCA_001197475.1_6505_5_8
Mycobacterium tuberculosis	N00000221	SAMEA968097	PRJEB2057	Terrabacteria group	Actinobacteria	GCA_001199055.1	1.94869	62.7	-	CSAV01	5685	1535	1530	2015-03-22	2015-06-13	Scaffold	-	ftp://ftp.ncbi.nlm.nih.gov/genomes/all/GCA/001/199/055/GCA_001199055.1_6505_5_3
Mycobacterium tuberculosis	M00201208	SAMEA968139	PRJEB2057	Terrabacteria group	Actinobacteria	GCA_001200395.1	3.20926	62.7	-	CSAU01	5759	5214	5193	2015-03-23	2015-06-14	Scaffold	-	ftp://ftp.ncbi.nlm.nih.gov/genomes/all/GCA/001/200/395/GCA_001200395.1_6505_5_2
Mycobacterium tuberculosis	N09901618	SAMEA968165	PRJEB2057	Terrabacteria group	Actinobacteria	GCA_001207015.1	1.94376	62.5	-	CSBI01	5453	1621	1617	2015-03-23	2015-06-14	Scaffold	-	ftp://ftp.ncbi.nlm.nih.gov/genomes/all/GCA/001/207/015/GCA_001207015.1_6505_5_6
Mycobacterium tuberculosis	K00500041	SAMEA968201	PRJEB2057	Terrabacteria group	Actinobacteria	GCA_001211145.1	3.99225	63	-	CSAE01	1581	5420	5376	2015-03-22	2015-06-13	Scaffold	-	ftp://ftp.ncbi.nlm.nih.gov/genomes/all/GCA/001/211/145/GCA_001211145.1_6505_2_10
Mycobacterium tuberculosis	C09601061	SAMEA1706700	PRJEB2057	Terrabacteria group	Actinobacteria	GCA_001318065.1	3.7404	64.4	-	CGCX01	4470	4703	4668	2015-03-15	2015-06-13	Scaffold	-	ftp://ftp.ncbi.nlm.nih.gov/genomes/all/GCA/001/318/065/GCA_001318065.1_4925_1_3
Mycobacterium tuberculosis	N09901297	SAMEA968090	PRJEB2057	Terrabacteria group	Actinobacteria	GCA_001318165.1	1.92212	62.6	-	CGDO01	5360	2473	2457	2015-03-15	2015-06-13	Scaffold	-	ftp://ftp.ncbi.nlm.nih.gov/genomes/all/GCA/001/318/165/GCA_001318165.1_6505_5_7
Mycobacterium tuberculosis	N00001761	SAMEA968167	PRJEB2057	Terrabacteria group	Actinobacteria	GCA_001318805.1	3.41631	62.8	-	CHED01	5415	5775	5749	2015-04-21	2015-06-12	Scaffold	-	ftp://ftp.ncbi.nlm.nih.gov/genomes/all/GCA/001/318/805/GCA_001318805.1_6505_5_5
Mycobacterium tuberculosis	H09601792	SAMEA968183	PRJEB2057	Terrabacteria group	Actinobacteria	GCA_001318905.1	3.99924	64.2	-	CFOH01	1846	4742	4691	2015-03-15	2015-06-14	Scaffold	-	ftp://ftp.ncbi.nlm.nih.gov/genomes/all/GCA/001/318/905/GCA_001318905.1_6505_1_11
Mycobacterium tuberculosis	Bir 179	SAMEA1019105	PRJEB2221	Terrabacteria group	Actinobacteria	GCA_001394315.1	4.85629	63	-	CNFS01	4189	5243	5196	2015-03-23	2015-06-13	Scaffold	-	ftp://ftp.ncbi.nlm.nih.gov/genomes/all/GCA/001/394/315/GCA_001394315.1_6540_3_11
Mycobacterium tuberculosis	11L4601	SAMN04478384	PRJNA311122	Terrabacteria group	Actinobacteria	GCA_002040725.1	4.3551	65.5	-	LSFJ01	83	-	-	2017-03-20	2017-03-20	Contig	-	ftp://ftp.ncbi.nlm.nih.gov/genomes/all/GCA/002/040/725/GCA_002040725.1_ASM204072v1
Mycobacterium tuberculosis	AIIMS/LM/SS/PTB/CAS/L-31	SAMN06760364	PRJNA383158	Terrabacteria group	Actinobacteria	GCA_002193045.1	4.31178	65.3	-	NDYU01	263	4400	3511	2017-06-14	2017-06-14	Contig	-	ftp://ftp.ncbi.nlm.nih.gov/genomes/all/GCA/002/193/045/GCA_002193045.1_ASM219304v1
Mycobacterium tuberculosis	ck3	SAMN10273232	PRJNA497947	Terrabacteria group	Actinobacteria	GCA_003775605.1	3.62934	65.7	-	RJLH01	3736	-	-	2018-11-16	2018-11-16	Contig	-	ftp://ftp.ncbi.nlm.nih.gov/genomes/all/GCA/003/775/605/GCA_003775605.1_ASM377560v1
Mycobacterium tuberculosis	wx6	SAMN10273209	PRJNA497939	Terrabacteria group	Actinobacteria	GCA_003775655.1	3.64559	65.6	-	RJLD01	3764	-	-	2018-11-16	2018-11-16	Contig	-	ftp://ftp.ncbi.nlm.nih.gov/genomes/all/GCA/003/775/655/GCA_003775655.1_ASM377565v1
Mycobacterium tuberculosis	wx2	SAMN10273226	PRJNA497943	Terrabacteria group	Actinobacteria	GCA_003775665.1	3.64409	65.7	-	RJLE01	3728	-	-	2018-11-16	2018-11-16	Contig	-	ftp://ftp.ncbi.nlm.nih.gov/genomes/all/GCA/003/775/665/GCA_003775665.1_ASM377566v1
Mycobacterium tuberculosis	wh18	SAMN10273228	PRJNA497944	Terrabacteria group	Actinobacteria	GCA_003775675.1	3.62751	65.6	-	RJLF01	3718	-	-	2018-11-16	2018-11-16	Contig	-	ftp://ftp.ncbi.nlm.nih.gov/genomes/all/GCA/003/775/675/GCA_003775675.1_ASM377567v1
Mycobacterium tuberculosis	ck1	SAMN10273230	PRJNA497946	Terrabacteria group	Actinobacteria	GCA_003775685.1	3.70064	65.7	-	RJLG01	3796	-	-	2018-11-16	2018-11-16	Contig	-	ftp://ftp.ncbi.nlm.nih.gov/genomes/all/GCA/003/775/685/GCA_003775685.1_ASM377568v1
Mycobacterium tuberculosis	ck6	SAMN10273241	PRJNA497954	Terrabacteria group	Actinobacteria	GCA_003775745.1	3.61085	65.6	-	RJLJ01	3707	-	-	2018-11-16	2018-11-16	Contig	-	ftp://ftp.ncbi.nlm.nih.gov/genomes/all/GCA/003/775/745/GCA_003775745.1_ASM377574v1
Mycobacterium tuberculosis	sz6213	SAMN10273239	PRJNA497952	Terrabacteria group	Actinobacteria	GCA_003782105.1	3.61816	65.6	-	RJLK01	3714	-	-	2018-11-16	2018-11-16	Contig	-	ftp://ftp.ncbi.nlm.nih.gov/genomes/all/GCA/003/782/105/GCA_003782105.1_ASM378210v1
Mycobacterium tuberculosis	sz596	SAMN10273237	PRJNA497950	Terrabacteria group	Actinobacteria	GCA_003782145.1	3.5855	65.6	-	RJLI01	3689	-	-	2018-11-16	2018-11-16	Contig	-	ftp://ftp.ncbi.nlm.nih.gov/genomes/all/GCA/003/782/145/GCA_003782145.1_ASM378214v1
Mycobacterium tuberculosis	sz9610	SAMN10273240	PRJNA497955	Terrabacteria group	Actinobacteria	GCA_003782155.1	3.61226	65.6	-	RJLL01	3707	-	-	2018-11-16	2018-11-16	Contig	-	ftp://ftp.ncbi.nlm.nih.gov/genomes/all/GCA/003/782/155/GCA_003782155.1_ASM378215v1
Mycobacterium tuberculosis	M0000052-2	SAMN10697641	PRJNA343736	Terrabacteria group	Actinobacteria	GCA_004114165.1	2.94705	65.6	-	SBUY01	103	-	-	2019-01-25	2019-01-25	Scaffold	-	ftp://ftp.ncbi.nlm.nih.gov/genomes/all/GCA/004/114/165/GCA_004114165.1_ASM411416v1
Mycobacterium tuberculosis T92	T92	SAMN02595226	PRJNA29169	Terrabacteria group	Actinobacteria	GCA_000155185.1	4.37749	63.4	-	ABLN01	31	4240	4198	2008-05-30	2014-02-07	Scaffold	ftp://ftp.ncbi.nlm.nih.gov/genomes/all/GCF/000/155/185/GCF_000155185.1_ASM15518v1	ftp://ftp.ncbi.nlm.nih.gov/genomes/all/GCA/000/155/185/GCA_000155185.1_ASM15518v1
Mycobacterium tuberculosis T17	T17	SAMN02595230	PRJNA30017	Terrabacteria group	Actinobacteria	GCA_000155305.1	4.43053	63.4	-	ABQH01	22	4347	4303	2008-06-23	2014-02-07	Scaffold	ftp://ftp.ncbi.nlm.nih.gov/genomes/all/GCF/000/155/305/GCF_000155305.1_ASM15530v1	ftp://ftp.ncbi.nlm.nih.gov/genomes/all/GCA/000/155/305/GCA_000155305.1_ASM15530v1
Mycobacterium tuberculosis T46	T46	SAMN02595305	PRJNA34551	Terrabacteria group	Actinobacteria	GCA_000159735.1	4.41253	64.5	-	ACHO01	8	4207	4162	2009-03-31	2014-02-07	Scaffold	ftp://ftp.ncbi.nlm.nih.gov/genomes/all/GCF/000/159/735/GCF_000159735.1_ASM15973v1	ftp://ftp.ncbi.nlm.nih.gov/genomes/all/GCA/000/159/735/GCA_000159735.1_ASM15973v1
Mycobacterium tuberculosis NA-A0009	NA-A0009	SAMN02471797	PRJNA168605	Terrabacteria group	Actinobacteria	GCA_000296155.1	4.38994	65.4	-	ALYH01	310	-	-	2012-09-11	2014-03-24	Contig	ftp://ftp.ncbi.nlm.nih.gov/genomes/all/GCF/000/296/155/GCF_000296155.1_MycTubNAA0009_1.0	ftp://ftp.ncbi.nlm.nih.gov/genomes/all/GCA/000/296/155/GCA_000296155.1_MycTubNAA0009_1.0
Mycobacterium tuberculosis NA-A0008	NA-A0008	SAMN02471802	PRJNA168604	Terrabacteria group	Actinobacteria	GCA_000296175.1	4.38336	65.4	-	ALYG01	280	-	-	2012-09-11	2014-03-24	Contig	ftp://ftp.ncbi.nlm.nih.gov/genomes/all/GCF/000/296/175/GCF_000296175.1_MycTubNAA0008_1.0	ftp://ftp.ncbi.nlm.nih.gov/genomes/all/GCA/000/296/175/GCA_000296175.1_MycTubNAA0008_1.0
Mycobacterium tuberculosis PR05	PR05	SAMN02471435	PRJNA185398	Terrabacteria group	Actinobacteria	GCA_000372545.3	4.31436	65.4	-	AOMG02	224	4287	3985	2013-04-19	2017-03-13	Contig	ftp://ftp.ncbi.nlm.nih.gov/genomes/all/GCF/000/372/545/GCF_000372545.3_MTB_PR05_version_2	ftp://ftp.ncbi.nlm.nih.gov/genomes/all/GCA/000/372/545/GCA_000372545.3_MTB_PR05_version_2
Mycobacterium tuberculosis 43-16836	43-16836	SAMN02470609	PRJNA209239	Terrabacteria group	Actinobacteria	GCA_000465305.1	4.38194	65.5	-	ATNF01	154	4333	4016	2013-09-09	2017-03-08	Contig	ftp://ftp.ncbi.nlm.nih.gov/genomes/all/GCF/000/465/305/GCF_000465305.1_MTB_43-16836	ftp://ftp.ncbi.nlm.nih.gov/genomes/all/GCA/000/465/305/GCA_000465305.1_MTB_43-16836
Mycobacterium tuberculosis OSDD493	OSDD493	SAMN02296616	PRJNA213484	Terrabacteria group	Actinobacteria	GCA_000466145.1	4.22775	65.4	-	AVQJ01	193	-	-	2013-09-12	2013-11-20	Contig	ftp://ftp.ncbi.nlm.nih.gov/genomes/all/GCF/000/466/145/GCF_000466145.1_MtbOSDD493V1.0	ftp://ftp.ncbi.nlm.nih.gov/genomes/all/GCA/000/466/145/GCA_000466145.1_MtbOSDD493V1.0
Mycobacterium tuberculosis NRITLD57	NRITLD57	SAMN02628491	PRJNA237398	Terrabacteria group	Actinobacteria	GCA_000657295.1	4.39403	65.6	-	JJSV01	38	4276	4093	2014-04-29	2017-03-08	Scaffold	ftp://ftp.ncbi.nlm.nih.gov/genomes/all/GCF/000/657/295/GCF_000657295.1_Myco_tube_NRITLD57_V1	ftp://ftp.ncbi.nlm.nih.gov/genomes/all/GCA/000/657/295/GCA_000657295.1_Myco_tube_NRITLD57_V1
Mycobacterium tuberculosis NRITLD31	NRITLD31	SAMN02628520	PRJNA237427	Terrabacteria group	Actinobacteria	GCA_000657595.1	4.39182	65.6	-	JJSE01	69	4308	4103	2014-04-29	2017-03-08	Scaffold	ftp://ftp.ncbi.nlm.nih.gov/genomes/all/GCF/000/657/595/GCF_000657595.1_Myco_tube_NRITLD31_V1	ftp://ftp.ncbi.nlm.nih.gov/genomes/all/GCA/000/657/595/GCA_000657595.1_Myco_tube_NRITLD31_V1
Mycobacterium tuberculosis M1703	M1703	SAMN02599055	PRJNA235720	Terrabacteria group	Actinobacteria	GCA_000663525.1	4.43531	65.6	-	JKMJ01	78	4356	4121	2014-04-29	2017-03-08	Scaffold	ftp://ftp.ncbi.nlm.nih.gov/genomes/all/GCF/000/663/525/GCF_000663525.1_Myco_tube_M1703_V1	ftp://ftp.ncbi.nlm.nih.gov/genomes/all/GCA/000/663/525/GCA_000663525.1_Myco_tube_M1703_V1
Mycobacterium tuberculosis M1928	M1928	SAMN02599074	PRJNA235739	Terrabacteria group	Actinobacteria	GCA_000663865.1	4.42615	65.6	-	JKLQ01	91	4348	4102	2014-04-29	2017-03-08	Scaffold	ftp://ftp.ncbi.nlm.nih.gov/genomes/all/GCF/000/663/865/GCF_000663865.1_Myco_tube_M1928_V1	ftp://ftp.ncbi.nlm.nih.gov/genomes/all/GCA/000/663/865/GCA_000663865.1_Myco_tube_M1928_V1
Mycobacterium tuberculosis M1976	M1976	SAMN02599084	PRJNA235750	Terrabacteria group	Actinobacteria	GCA_000664065.1	4.43891	65.6	-	JKLG01	86	4353	4111	2014-04-29	2017-03-08	Scaffold	ftp://ftp.ncbi.nlm.nih.gov/genomes/all/GCF/000/664/065/GCF_000664065.1_Myco_tube_M1976_V1	ftp://ftp.ncbi.nlm.nih.gov/genomes/all/GCA/000/664/065/GCA_000664065.1_Myco_tube_M1976_V1
Mycobacterium tuberculosis T92	T92	SAMN02400329	PRJNA238920	Terrabacteria group	Actinobacteria	GCA_000665845.1	4.41004	65.5	-	JLDA01	12	4286	4071	2014-04-29	2017-03-08	Scaffold	ftp://ftp.ncbi.nlm.nih.gov/genomes/all/GCF/000/665/845/GCF_000665845.1_Myco_tube_T92_V1	ftp://ftp.ncbi.nlm.nih.gov/genomes/all/GCA/000/665/845/GCA_000665845.1_Myco_tube_T92_V1
Mycobacterium tuberculosis T17	T17	SAMN02400333	PRJNA238925	Terrabacteria group	Actinobacteria	GCA_000665925.1	4.4249	65.6	-	JLCV01	69	4335	4108	2014-04-29	2017-03-08	Scaffold	ftp://ftp.ncbi.nlm.nih.gov/genomes/all/GCF/000/665/925/GCF_000665925.1_Myco_tube_T17_V1	ftp://ftp.ncbi.nlm.nih.gov/genomes/all/GCA/000/665/925/GCA_000665925.1_Myco_tube_T17_V1
Mycobacterium tuberculosis GM 1503	GM 1503	SAMN02400337	PRJNA238929	Terrabacteria group	Actinobacteria	GCA_000666005.1	4.4212	65.6	-	JLCR01	68	4339	4097	2014-04-29	2017-03-08	Scaffold	ftp://ftp.ncbi.nlm.nih.gov/genomes/all/GCF/000/666/005/GCF_000666005.1_Myco_tube_GM_1503_V1	ftp://ftp.ncbi.nlm.nih.gov/genomes/all/GCA/000/666/005/GCA_000666005.1_Myco_tube_GM_1503_V1
Mycobacterium tuberculosis OFXR-22	OFXR-22	SAMN02364085	PRJNA221510	Terrabacteria group	Actinobacteria	GCA_000668035.1	4.44719	65.6	-	JLBS01	6	4317	4102	2014-04-29	2017-03-08	Scaffold	ftp://ftp.ncbi.nlm.nih.gov/genomes/all/GCF/000/668/035/GCF_000668035.1_Myco_tube_OFXR-22_V1	ftp://ftp.ncbi.nlm.nih.gov/genomes/all/GCA/000/668/035/GCA_000668035.1_Myco_tube_OFXR-22_V1
Mycobacterium tuberculosis OFXR-27	OFXR-27	SAMN02364090	PRJNA221515	Terrabacteria group	Actinobacteria	GCA_000668115.1	4.43697	65.5	-	JLBO01	6	4310	4106	2014-04-29	2017-03-08	Scaffold	ftp://ftp.ncbi.nlm.nih.gov/genomes/all/GCF/000/668/115/GCF_000668115.1_Myco_tube_OFXR-27_V1	ftp://ftp.ncbi.nlm.nih.gov/genomes/all/GCA/000/668/115/GCA_000668115.1_Myco_tube_OFXR-27_V1
Mycobacterium tuberculosis OFXR-32	OFXR-32	SAMN02364094	PRJNA221519	Terrabacteria group	Actinobacteria	GCA_000668195.1	4.42624	65.5	-	JLBJ01	5	4298	4094	2014-04-29	2017-03-08	Scaffold	ftp://ftp.ncbi.nlm.nih.gov/genomes/all/GCF/000/668/195/GCF_000668195.1_Myco_tube_OFXR-32_V1	ftp://ftp.ncbi.nlm.nih.gov/genomes/all/GCA/000/668/195/GCA_000668195.1_Myco_tube_OFXR-32_V1
Mycobacterium tuberculosis BTB03-169	BTB03-169	SAMN02414847	PRJNA229212	Terrabacteria group	Actinobacteria	GCA_000677235.1	4.46741	65.5	-	JKHJ01	5	4312	4098	2014-04-30	2017-03-08	Scaffold	ftp://ftp.ncbi.nlm.nih.gov/genomes/all/GCF/000/677/235/GCF_000677235.1_Myco_tube_BTB03-169_V1	ftp://ftp.ncbi.nlm.nih.gov/genomes/all/GCA/000/677/235/GCA_000677235.1_Myco_tube_BTB03-169_V1
Mycobacterium tuberculosis BTB11-207	BTB11-207	SAMN02414958	PRJNA229323	Terrabacteria group	Actinobacteria	GCA_000679175.1	4.44802	65.5	-	JKDF01	7	4316	4107	2014-04-30	2017-03-08	Scaffold	ftp://ftp.ncbi.nlm.nih.gov/genomes/all/GCF/000/679/175/GCF_000679175.1_Myco_tube_BTB11-207_V1	ftp://ftp.ncbi.nlm.nih.gov/genomes/all/GCA/000/679/175/GCA_000679175.1_Myco_tube_BTB11-207_V1
Mycobacterium tuberculosis	96121	SAMN02874015	PRJNA253748	Terrabacteria group	Actinobacteria	GCA_000756545.1	4.41094	65.6	chromosome:NZ_CP009427.1/CP009427.1	-	1	4307	4091	2014-09-22	2019-08-27	Complete Genome	ftp://ftp.ncbi.nlm.nih.gov/genomes/all/GCF/000/756/545/GCF_000756545.1_ASM75654v1	ftp://ftp.ncbi.nlm.nih.gov/genomes/all/GCA/000/756/545/GCA_000756545.1_ASM75654v1
Mycobacterium tuberculosis	MTBR1/09	SAMN03338742	PRJNA272470	Terrabacteria group	Actinobacteria	GCA_000972465.1	4.35828	65.6	-	LATN01	203	4313	4069	2015-04-15	2017-03-10	Contig	ftp://ftp.ncbi.nlm.nih.gov/genomes/all/GCF/000/972/465/GCF_000972465.1_ASM97246v1	ftp://ftp.ncbi.nlm.nih.gov/genomes/all/GCA/000/972/465/GCA_000972465.1_ASM97246v1
Mycobacterium tuberculosis	1500176	SAMEA1523358	PRJEB2777	Terrabacteria group	Actinobacteria	GCA_001121545.1	4.40303	65.6	-	CPWC01	99	4311	4092	2015-03-23	2017-03-11	Scaffold	ftp://ftp.ncbi.nlm.nih.gov/genomes/all/GCF/001/121/545/GCF_001121545.1_8080_8_32	ftp://ftp.ncbi.nlm.nih.gov/genomes/all/GCA/001/121/545/GCA_001121545.1_8080_8_32
Mycobacterium tuberculosis	1500524	SAMEA1523363	PRJEB2777	Terrabacteria group	Actinobacteria	GCA_001141705.1	4.40507	65.6	-	CPWI01	108	4320	4102	2015-03-23	2017-03-10	Contig	ftp://ftp.ncbi.nlm.nih.gov/genomes/all/GCF/001/141/705/GCF_001141705.1_8080_8_31	ftp://ftp.ncbi.nlm.nih.gov/genomes/all/GCA/001/141/705/GCA_001141705.1_8080_8_31
Mycobacterium tuberculosis	46-5069	SAMN03793146	PRJNA288057	Terrabacteria group	Actinobacteria	GCA_001183005.1	4.36192	65.5	-	LGCG01	173	4302	4071	2015-07-20	2017-03-11	Contig	ftp://ftp.ncbi.nlm.nih.gov/genomes/all/GCF/001/183/005/GCF_001183005.1_ASM118300v1	ftp://ftp.ncbi.nlm.nih.gov/genomes/all/GCA/001/183/005/GCA_001183005.1_ASM118300v1
Mycobacterium tuberculosis	CSF3053	SAMN03793145	PRJNA288057	Terrabacteria group	Actinobacteria	GCA_001183025.1	4.36899	65.6	-	LGCH01	159	4278	4061	2015-07-20	2017-03-11	Contig	ftp://ftp.ncbi.nlm.nih.gov/genomes/all/GCF/001/183/025/GCF_001183025.1_ASM118302v1	ftp://ftp.ncbi.nlm.nih.gov/genomes/all/GCA/001/183/025/GCA_001183025.1_ASM118302v1
Mycobacterium tuberculosis	43-13838	SAMN03793151	PRJNA288057	Terrabacteria group	Actinobacteria	GCA_001183035.1	4.36248	65.5	-	LGCF01	177	4290	4063	2015-07-20	2017-03-11	Contig	ftp://ftp.ncbi.nlm.nih.gov/genomes/all/GCF/001/183/035/GCF_001183035.1_ASM118303v1	ftp://ftp.ncbi.nlm.nih.gov/genomes/all/GCA/001/183/035/GCA_001183035.1_ASM118303v1
Mycobacterium tuberculosis	T09901127	SAMEA968190	PRJEB2057	Terrabacteria group	Actinobacteria	GCA_001193075.1	4.32299	65.4	-	CQTY01	283	4346	4025	2015-03-22	2017-03-10	Scaffold	ftp://ftp.ncbi.nlm.nih.gov/genomes/all/GCF/001/193/075/GCF_001193075.1_5237_7_6	ftp://ftp.ncbi.nlm.nih.gov/genomes/all/GCA/001/193/075/GCA_001193075.1_5237_7_6
Mycobacterium tuberculosis	T09900518	SAMEA968189	PRJEB2057	Terrabacteria group	Actinobacteria	GCA_001194425.1	4.32273	65.3	-	CQTU01	296	4377	4045	2015-03-23	2017-03-10	Scaffold	ftp://ftp.ncbi.nlm.nih.gov/genomes/all/GCF/001/194/425/GCF_001194425.1_5237_7_5	ftp://ftp.ncbi.nlm.nih.gov/genomes/all/GCA/001/194/425/GCA_001194425.1_5237_7_5
Mycobacterium tuberculosis	T09900050	SAMEA968200	PRJEB2057	Terrabacteria group	Actinobacteria	GCA_001195325.1	4.31291	65.3	-	CQTX01	289	4375	4045	2015-03-23	2017-03-10	Scaffold	ftp://ftp.ncbi.nlm.nih.gov/genomes/all/GCF/001/195/325/GCF_001195325.1_5237_7_4	ftp://ftp.ncbi.nlm.nih.gov/genomes/all/GCA/001/195/325/GCA_001195325.1_5237_7_4
Mycobacterium tuberculosis	T09800928	SAMEA968208	PRJEB2057	Terrabacteria group	Actinobacteria	GCA_001196185.1	4.32119	65.3	-	CQUA01	315	4372	4032	2015-03-23	2017-03-10	Scaffold	ftp://ftp.ncbi.nlm.nih.gov/genomes/all/GCF/001/196/185/GCF_001196185.1_5237_7_9	ftp://ftp.ncbi.nlm.nih.gov/genomes/all/GCA/001/196/185/GCA_001196185.1_5237_7_9
Mycobacterium tuberculosis	F09900854	SAMEA968094	PRJEB2057	Terrabacteria group	Actinobacteria	GCA_001198575.1	4.26811	65.2	-	CRZY01	469	4444	3827	2015-03-22	2017-03-10	Scaffold	ftp://ftp.ncbi.nlm.nih.gov/genomes/all/GCF/001/198/575/GCF_001198575.1_6505_1_3	ftp://ftp.ncbi.nlm.nih.gov/genomes/all/GCA/001/198/575/GCA_001198575.1_6505_1_3
Mycobacterium tuberculosis	T09601545	SAMEA968194	PRJEB2057	Terrabacteria group	Actinobacteria	GCA_001209585.1	4.30336	65.3	-	CQTR01	426	4466	4018	2015-03-22	2017-03-11	Scaffold	ftp://ftp.ncbi.nlm.nih.gov/genomes/all/GCF/001/209/585/GCF_001209585.1_5237_7_3	ftp://ftp.ncbi.nlm.nih.gov/genomes/all/GCA/001/209/585/GCA_001209585.1_5237_7_3
Mycobacterium tuberculosis	T09800777	SAMEA968119	PRJEB2057	Terrabacteria group	Actinobacteria	GCA_001211425.1	4.30125	65.3	-	CQTZ01	363	4412	4037	2015-03-23	2017-03-11	Scaffold	ftp://ftp.ncbi.nlm.nih.gov/genomes/all/GCF/001/211/425/GCF_001211425.1_5237_7_8	ftp://ftp.ncbi.nlm.nih.gov/genomes/all/GCA/001/211/425/GCA_001211425.1_5237_7_8
Mycobacterium tuberculosis	T00200958	SAMEA968120	PRJEB2057	Terrabacteria group	Actinobacteria	GCA_001318565.1	4.29717	65.3	-	CGGO01	382	4417	3984	2015-03-15	2017-03-11	Scaffold	ftp://ftp.ncbi.nlm.nih.gov/genomes/all/GCF/001/318/565/GCF_001318565.1_5237_7_7	ftp://ftp.ncbi.nlm.nih.gov/genomes/all/GCA/001/318/565/GCA_001318565.1_5237_7_7
Mycobacterium tuberculosis	K00101539	SAMEA968198	PRJEB2057	Terrabacteria group	Actinobacteria	GCA_001318945.1	4.34201	65.4	-	CIJO01	301	4360	3928	2015-04-21	2017-03-11	Scaffold	ftp://ftp.ncbi.nlm.nih.gov/genomes/all/GCF/001/318/945/GCF_001318945.1_6505_2_8	ftp://ftp.ncbi.nlm.nih.gov/genomes/all/GCA/001/318/945/GCA_001318945.1_6505_2_8
Mycobacterium tuberculosis	Bir 189	SAMEA1019202	PRJEB2221	Terrabacteria group	Actinobacteria	GCA_001395155.1	4.33281	65.5	-	CHWL01	160	4309	4032	2015-04-21	2017-03-12	Scaffold	ftp://ftp.ncbi.nlm.nih.gov/genomes/all/GCF/001/395/155/GCF_001395155.1_6540_3_21	ftp://ftp.ncbi.nlm.nih.gov/genomes/all/GCA/001/395/155/GCA_001395155.1_6540_3_21
Mycobacterium tuberculosis	UM-CSF04	SAMN04910091	PRJNA319885	Terrabacteria group	Actinobacteria	GCA_001640575.1	4.39277	65.6	-	LXGA01	136	4280	4083	2016-05-09	2017-03-13	Contig	ftp://ftp.ncbi.nlm.nih.gov/genomes/all/GCF/001/640/575/GCF_001640575.1_ASM164057v1	ftp://ftp.ncbi.nlm.nih.gov/genomes/all/GCA/001/640/575/GCA_001640575.1_ASM164057v1
Mycobacterium tuberculosis	I0001770-2	SAMN05919552	PRJNA343736	Terrabacteria group	Actinobacteria	GCA_001843325.1	4.35424	65.6	-	MMEA01	18	4260	4100	2016-10-25	2019-07-08	Contig	ftp://ftp.ncbi.nlm.nih.gov/genomes/all/GCF/001/843/325/GCF_001843325.1_ASM184332v1	ftp://ftp.ncbi.nlm.nih.gov/genomes/all/GCA/001/843/325/GCA_001843325.1_ASM184332v1
Mycobacterium tuberculosis	M0021686-2	SAMN06094219	PRJNA343736	Terrabacteria group	Actinobacteria	GCA_002131705.1	4.42107	65.6	-	MRJE01	1	4311	4118	2017-05-11	2019-07-13	Contig	ftp://ftp.ncbi.nlm.nih.gov/genomes/all/GCF/002/131/705/GCF_002131705.1_ASM213170v1	ftp://ftp.ncbi.nlm.nih.gov/genomes/all/GCA/002/131/705/GCA_002131705.1_ASM213170v1
Mycobacterium tuberculosis variant microti OV254	OV254	SAMN02414778	PRJNA229203	Terrabacteria group	Actinobacteria	GCA_002865895.1	5.74022	66.2	-	AYXK01	100	5509	5410	2018-01-08	2018-01-08	Contig	ftp://ftp.ncbi.nlm.nih.gov/genomes/all/GCF/002/865/895/GCF_002865895.1_ASM286589v1	ftp://ftp.ncbi.nlm.nih.gov/genomes/all/GCA/002/865/895/GCA_002865895.1_ASM286589v1
Mycobacterium tuberculosis	667	SAMN07236911	PRJNA390291	Terrabacteria group	Actinobacteria	GCA_002939505.1	4.41101	65.5	-	NIXJ01	92	4350	4117	2018-02-23	2018-02-27	Scaffold	ftp://ftp.ncbi.nlm.nih.gov/genomes/all/GCF/002/939/505/GCF_002939505.1_ASM293950v1	ftp://ftp.ncbi.nlm.nih.gov/genomes/all/GCA/002/939/505/GCA_002939505.1_ASM293950v1
Mycobacterium tuberculosis	AUH13	SAMN08685599	PRJNA437850	Terrabacteria group	Actinobacteria	GCA_003049275.1	4.65861	64.2	-	PYPZ01	712	4424	4139	2018-04-11	2018-04-25	Contig	ftp://ftp.ncbi.nlm.nih.gov/genomes/all/GCF/003/049/275/GCF_003049275.1_ASM304927v1	ftp://ftp.ncbi.nlm.nih.gov/genomes/all/GCA/003/049/275/GCA_003049275.1_ASM304927v1
Mycobacterium tuberculosis	TBMENG-03	SAMN08973501	PRJNA453104	Terrabacteria group	Actinobacteria	GCA_003293655.1	4.35966	65.6	chromosome:NZ_CP029065.1/CP029065.1	-	1	4267	4047	2018-07-09	2018-07-13	Complete Genome	ftp://ftp.ncbi.nlm.nih.gov/genomes/all/GCF/003/293/655/GCF_003293655.1_ASM329365v1	ftp://ftp.ncbi.nlm.nih.gov/genomes/all/GCA/003/293/655/GCA_003293655.1_ASM329365v1
Mycobacterium tuberculosis	TB09	SAMN06563659	PRJNA376623	Terrabacteria group	Actinobacteria	GCA_003545775.1	4.30684	65.5	-	NAVG01	72	4252	4043	2018-09-11	2019-07-19	Scaffold	ftp://ftp.ncbi.nlm.nih.gov/genomes/all/GCF/003/545/775/GCF_003545775.1_ASM354577v1	ftp://ftp.ncbi.nlm.nih.gov/genomes/all/GCA/003/545/775/GCA_003545775.1_ASM354577v1
Mycobacterium tuberculosis	TB10	SAMN06563660	PRJNA376623	Terrabacteria group	Actinobacteria	GCA_003546285.1	4.2861	65.5	-	NAVF01	109	4246	4041	2018-09-11	2019-07-19	Scaffold	ftp://ftp.ncbi.nlm.nih.gov/genomes/all/GCF/003/546/285/GCF_003546285.1_ASM354628v1	ftp://ftp.ncbi.nlm.nih.gov/genomes/all/GCA/003/546/285/GCA_003546285.1_ASM354628v1
Mycobacterium tuberculosis	TB05	SAMN06563655	PRJNA376623	Terrabacteria group	Actinobacteria	GCA_003546345.1	4.30688	65.5	-	NAVK01	131	4269	4039	2018-09-11	2019-07-19	Scaffold	ftp://ftp.ncbi.nlm.nih.gov/genomes/all/GCF/003/546/345/GCF_003546345.1_ASM354634v1	ftp://ftp.ncbi.nlm.nih.gov/genomes/all/GCA/003/546/345/GCA_003546345.1_ASM354634v1
Mycobacterium tuberculosis	TB04	SAMN06563654	PRJNA376623	Terrabacteria group	Actinobacteria	GCA_003546355.1	4.28946	65.4	-	NAVL01	141	4303	4063	2018-09-11	2019-07-19	Scaffold	ftp://ftp.ncbi.nlm.nih.gov/genomes/all/GCF/003/546/355/GCF_003546355.1_ASM354635v1	ftp://ftp.ncbi.nlm.nih.gov/genomes/all/GCA/003/546/355/GCA_003546355.1_ASM354635v1
Mycobacterium tuberculosis	TB03	SAMN06563653	PRJNA376623	Terrabacteria group	Actinobacteria	GCA_003546385.1	4.32676	65.6	-	NAVM01	87	4245	4040	2018-09-11	2019-07-19	Scaffold	ftp://ftp.ncbi.nlm.nih.gov/genomes/all/GCF/003/546/385/GCF_003546385.1_ASM354638v1	ftp://ftp.ncbi.nlm.nih.gov/genomes/all/GCA/003/546/385/GCA_003546385.1_ASM354638v1
Mycobacterium tuberculosis	TB02	SAMN06563652	PRJNA376623	Terrabacteria group	Actinobacteria	GCA_003546395.1	4.32918	65.5	-	NAVN01	75	4251	4036	2018-09-11	2019-07-19	Scaffold	ftp://ftp.ncbi.nlm.nih.gov/genomes/all/GCF/003/546/395/GCF_003546395.1_ASM354639v1	ftp://ftp.ncbi.nlm.nih.gov/genomes/all/GCA/003/546/395/GCA_003546395.1_ASM354639v1
Mycobacterium tuberculosis	TB08	SAMN06563658	PRJNA376623	Terrabacteria group	Actinobacteria	GCA_003546445.1	4.30405	65.5	-	NAVH01	111	4277	4043	2018-09-11	2019-07-19	Scaffold	ftp://ftp.ncbi.nlm.nih.gov/genomes/all/GCF/003/546/445/GCF_003546445.1_ASM354644v1	ftp://ftp.ncbi.nlm.nih.gov/genomes/all/GCA/003/546/445/GCA_003546445.1_ASM354644v1
Mycobacterium tuberculosis	MDRTB-115	SAMN11619178	PRJNA542351	Terrabacteria group	Actinobacteria	GCA_006379075.1	4.25737	65.3	-	VARU01	439	4404	3943	2019-06-19	2019-06-25	Scaffold	ftp://ftp.ncbi.nlm.nih.gov/genomes/all/GCF/006/379/075/GCF_006379075.1_ASM637907v1	ftp://ftp.ncbi.nlm.nih.gov/genomes/all/GCA/006/379/075/GCA_006379075.1_ASM637907v1
Mycobacterium tuberculosis	2926STDY5723633	SAMEA2682881	PRJEB5280	Terrabacteria group	Actinobacteria	GCA_900124135.1	4.39698	65.6	-	FQBB01	87	4324	4101	2016-11-23	2019-07-10	Scaffold	ftp://ftp.ncbi.nlm.nih.gov/genomes/all/GCF/900/124/135/GCF_900124135.1_14893_2_5	ftp://ftp.ncbi.nlm.nih.gov/genomes/all/GCA/900/124/135/GCA_900124135.1_14893_2_5

## Sheet: Sheet1
Mycobacterium_avium						Mycobacteroides_abscessus_subsp.abscessus
Mycobacterium_avium_GCA_000512435.1_MAC_5560_version_1						Mycobacteroides_abscessus_GCA_900136335.1_12163_2_81
Mycobacterium_avium_GCF_000240505.1_ASM24050v2						Mycobacteroides_abscessus_GCF_002801465.1_ASM280146v1
						Mycobacteroides_abscessus_GCF_900139425.1_10625_4_8
Mycobacterium_kansasii						Mycobacteroides_abscessus_GCF_900140235.1_10665_2_90
Mycobacterium_kansasii_GCA_002086865.1_ASM208686v1
						Mycobacteroides_abscessus_subsp.massiliense
Mycobacterium_tuberculosis						Mycobacteroides_abscessus_GCF_900133235.1_10250_1_28
Mycobacterium_tuberculosis_GCA_000466125.2_ASM46612v2
Mycobacterium_tuberculosis_GCA_000735935.1_ASM73593v1
Mycobacterium_tuberculosis_GCA_000736095.1_ASM73609v1
Mycobacterium_tuberculosis_GCA_000736275.1_ASM73627v1
Mycobacterium_tuberculosis_GCA_001160225.1_7414_6_1
Mycobacterium_tuberculosis_GCA_001196935.1_6505_1_6
Mycobacterium_tuberculosis_GCA_001197475.1_6505_5_8
Mycobacterium_tuberculosis_GCA_001199055.1_6505_5_3
Mycobacterium_tuberculosis_GCA_001200395.1_6505_5_2
Mycobacterium_tuberculosis_GCA_001207015.1_6505_5_6
Mycobacterium_tuberculosis_GCA_001211145.1_6505_2_10
Mycobacterium_tuberculosis_GCA_001318065.1_4925_1_3
Mycobacterium_tuberculosis_GCA_001318165.1_6505_5_7
Mycobacterium_tuberculosis_GCA_001318805.1_6505_5_5
Mycobacterium_tuberculosis_GCA_001318905.1_6505_1_11
Mycobacterium_tuberculosis_GCA_001394315.1_6540_3_11
Mycobacterium_tuberculosis_GCA_002040725.1_ASM204072v1
Mycobacterium_tuberculosis_GCA_002193045.1_ASM219304v1
Mycobacterium_tuberculosis_GCA_003775605.1_ASM377560v1
Mycobacterium_tuberculosis_GCA_003775655.1_ASM377565v1
Mycobacterium_tuberculosis_GCA_003775665.1_ASM377566v1
Mycobacterium_tuberculosis_GCA_003775675.1_ASM377567v1
Mycobacterium_tuberculosis_GCA_003775685.1_ASM377568v1
Mycobacterium_tuberculosis_GCA_003775745.1_ASM377574v1
Mycobacterium_tuberculosis_GCA_003782105.1_ASM378210v1
Mycobacterium_tuberculosis_GCA_003782145.1_ASM378214v1
Mycobacterium_tuberculosis_GCA_003782155.1_ASM378215v1
Mycobacterium_tuberculosis_GCA_004114165.1_ASM411416v1
Mycobacterium_tuberculosis_GCF_000155185.1_ASM15518v1
Mycobacterium_tuberculosis_GCF_000155305.1_ASM15530v1
Mycobacterium_tuberculosis_GCF_000159735.1_ASM15973v1
Mycobacterium_tuberculosis_GCF_000296155.1_MycTubNAA0009_1.0
Mycobacterium_tuberculosis_GCF_000296175.1_MycTubNAA0008_1.0
Mycobacterium_tuberculosis_GCF_000372545.3_MTB_PR05_version_2
Mycobacterium_tuberculosis_GCF_000465305.1_MTB_43-16836
Mycobacterium_tuberculosis_GCF_000466145.1_MtbOSDD493V1.0
Mycobacterium_tuberculosis_GCF_000657295.1_Myco_tube_NRITLD57_V1
Mycobacterium_tuberculosis_GCF_000657595.1_Myco_tube_NRITLD31_V1
Mycobacterium_tuberculosis_GCF_000663525.1_Myco_tube_M1703_V1
Mycobacterium_tuberculosis_GCF_000663865.1_Myco_tube_M1928_V1
Mycobacterium_tuberculosis_GCF_000664065.1_Myco_tube_M1976_V1
Mycobacterium_tuberculosis_GCF_000665845.1_Myco_tube_T92_V1
Mycobacterium_tuberculosis_GCF_000665925.1_Myco_tube_T17_V1
Mycobacterium_tuberculosis_GCF_000666005.1_Myco_tube_GM_1503_V1
Mycobacterium_tuberculosis_GCF_000668035.1_Myco_tube_OFXR-22_V1
Mycobacterium_tuberculosis_GCF_000668115.1_Myco_tube_OFXR-27_V1
Mycobacterium_tuberculosis_GCF_000668195.1_Myco_tube_OFXR-32_V1
Mycobacterium_tuberculosis_GCF_000677235.1_Myco_tube_BTB03-169_V1
Mycobacterium_tuberculosis_GCF_000679175.1_Myco_tube_BTB11-207_V1
Mycobacterium_tuberculosis_GCF_000756545.1_ASM75654v1
Mycobacterium_tuberculosis_GCF_000972465.1_ASM97246v1
Mycobacterium_tuberculosis_GCF_001121545.1_8080_8_32
Mycobacterium_tuberculosis_GCF_001141705.1_8080_8_31
Mycobacterium_tuberculosis_GCF_001183005.1_ASM118300v1
Mycobacterium_tuberculosis_GCF_001183025.1_ASM118302v1
Mycobacterium_tuberculosis_GCF_001183035.1_ASM118303v1
Mycobacterium_tuberculosis_GCF_001193075.1_5237_7_6
Mycobacterium_tuberculosis_GCF_001194425.1_5237_7_5
Mycobacterium_tuberculosis_GCF_001195325.1_5237_7_4
Mycobacterium_tuberculosis_GCF_001196185.1_5237_7_9
Mycobacterium_tuberculosis_GCF_001198575.1_6505_1_3
Mycobacterium_tuberculosis_GCF_001209585.1_5237_7_3
Mycobacterium_tuberculosis_GCF_001211425.1_5237_7_8
Mycobacterium_tuberculosis_GCF_001318565.1_5237_7_7
Mycobacterium_tuberculosis_GCF_001318945.1_6505_2_8
Mycobacterium_tuberculosis_GCF_001395155.1_6540_3_21
Mycobacterium_tuberculosis_GCF_001640575.1_ASM164057v1
Mycobacterium_tuberculosis_GCF_001843325.1_ASM184332v1
Mycobacterium_tuberculosis_GCF_002131705.1_ASM213170v1
Mycobacterium_tuberculosis_GCF_002865895.1_ASM286589v1
Mycobacterium_tuberculosis_GCF_002939505.1_ASM293950v1
Mycobacterium_tuberculosis_GCF_003049275.1_ASM304927v1
Mycobacterium_tuberculosis_GCF_003293655.1_ASM329365v1
Mycobacterium_tuberculosis_GCF_003545775.1_ASM354577v1
Mycobacterium_tuberculosis_GCF_003546285.1_ASM354628v1
Mycobacterium_tuberculosis_GCF_003546345.1_ASM354634v1
Mycobacterium_tuberculosis_GCF_003546355.1_ASM354635v1
Mycobacterium_tuberculosis_GCF_003546385.1_ASM354638v1
Mycobacterium_tuberculosis_GCF_003546395.1_ASM354639v1
Mycobacterium_tuberculosis_GCF_003546445.1_ASM354644v1
Mycobacterium_tuberculosis_GCF_006379075.1_ASM637907v1
Mycobacterium_tuberculosis_GCF_900124135.1_14893_2_5
